# Supplementary material for: Identification of a β-Carboline Alkaloid from Chemoselectively Derived Vanilla Bean Extract and Its Prevention of Lipid Droplet Accumulation in Human Hepatocytes (HepG2)
Source: Molecules. 2023 Dec 9;28(24):8024. doi: 10.3390/molecules28248024 (PMC10745329; doi:10.3390/molecules28248024)
Supplement: Supplementary file 1 [file molecules-28-08024-s001.zip]

Archive with 1 entries (1 files):
- molecules-2633474-supplementary.pdf
